# Supplementary material for: Induction of endoplasmic reticulum stress is associated with the anti‐tumor activity of monepantel across cancer types
Source: Cancer Med. 2023 May 6;12(12):13522–37. doi: 10.1002/cam4.6021 (PMC10315739; doi:10.1002/cam4.6021)
Supplement: Supplementary file 2 — Table S1 [file CAM4-12-13522-s003.xlsx]

## Sheet: Upregulated
Supplementary Table 1: Common genes upregulated in four cell lines following monepantel treatment
EntrezID	Symbol
83667	SESN2
8565	YARS
6301	SARS
9181	ARHGEF2
54541	DDIT4
833	CARS
1200	TPP1
6472	SHMT2
4141	MARS
6541	SLC7A1
5106	PCK2
79094	CHAC1
26471	NUPR1
84706	GPT2
16	AARS
10209	EIF1
5831	PYCR1
5366	PMAIP1
1054	CEBPG
6510	SLC1A5
10797	MTHFD2
57761	TRIB3
102724560	CBSL
875	CBS
468	ATF4
79924	ADM2
2617	GARS
440	ASNS
1978	EIF4EBP1
29968	PSAT1

## Sheet: Downregulated
Supplementary Table 1: Common genes downregulated in four cell lines following monepantel treatment
EntrezID	Symbol
29127	RACGAP1
9055	PRC1
79801	SHCBP1
332	BIRC5
81610	FAM83D
891	CCNB1
54443	ANLN
29028	ATAD2
