# Supplementary material for: Induction of endoplasmic reticulum stress is associated with the anti‐tumor activity of monepantel across cancer types
Source: Cancer Med. 2023 May 6;12(12):13522–37. doi: 10.1002/cam4.6021 (PMC10315739; doi:10.1002/cam4.6021)
Supplement: Supplementary file 3 — Table S2 [file CAM4-12-13522-s004.xlsx]

## Sheet: GO terms upregulated-4 lines 
Supplementary Table 2: GO terms uprgulated in four cell lines treated with monepantel
	Term	Ont	N	DE	P.DE
GO:0019752	carboxylic acid metabolic process	BP	1075	20	3.16471e-19
GO:0043436	oxoacid metabolic process	BP	1164	20	1.50807e-18
GO:0006082	organic acid metabolic process	BP	1183	20	2.07109e-18
GO:0006520	cellular amino acid metabolic process	BP	340	14	9.18789e-18
GO:0044281	small molecule metabolic process	BP	2001	21	2.7167e-15
GO:1901566	organonitrogen compound biosynthetic process	BP	1829	18	3.07755e-12
GO:1901605	alpha-amino acid metabolic process	BP	202	9	8.06969e-12
GO:0043603	cellular amide metabolic process	BP	1194	15	1.64107e-11
GO:0004812	aminoacyl-tRNA ligase activity	MF	41	6	2.36695e-11
GO:0016875	ligase activity, forming carbon-oxygen bonds	MF	41	6	2.36695e-11
GO:0008652	cellular amino acid biosynthetic process	BP	84	7	2.65731e-11
GO:0006418	tRNA aminoacylation for protein translation	BP	45	6	4.27061e-11
GO:0043039	tRNA aminoacylation	BP	48	6	6.41499e-11
GO:0043038	amino acid activation	BP	49	6	7.30283e-11
GO:0043604	amide biosynthetic process	BP	906	13	1.19646e-10
GO:0006518	peptide metabolic process	BP	909	13	1.24639e-10
GO:0043043	peptide biosynthetic process	BP	763	12	2.72343e-10
GO:1901607	alpha-amino acid biosynthetic process	BP	66	6	4.66529e-10
GO:0006563	L-serine metabolic process	BP	12	4	1.76225e-09
GO:1901564	organonitrogen compound metabolic process	BP	6846	26	1.86604e-09
GO:0044283	small molecule biosynthetic process	BP	725	11	2.6943e-09
GO:0009069	serine family amino acid metabolic process	BP	40	5	2.865e-09
GO:0016874	ligase activity	MF	165	7	3.14771e-09
GO:0006412	translation	BP	738	11	3.24371e-09
GO:0034976	response to endoplasmic reticulum stress	BP	294	8	6.73884e-09
GO:0009070	serine family amino acid biosynthetic process	BP	18	4	1.08284e-08
GO:0042594	response to starvation	BP	206	7	1.46734e-08
GO:0030170	pyridoxal phosphate binding	MF	55	5	1.49194e-08
GO:0070279	vitamin B6 binding	MF	55	5	1.49194e-08
GO:0140101	catalytic activity, acting on a tRNA	MF	123	6	2.06141e-08
GO:0046394	carboxylic acid biosynthetic process	BP	367	8	3.77744e-08
GO:0000049	tRNA binding	MF	66	5	3.79051e-08
GO:0016053	organic acid biosynthetic process	BP	368	8	3.85769e-08
GO:0043168	anion binding	MF	2829	17	3.93836e-08
GO:0033554	cellular response to stress	BP	2100	15	4.19047e-08
GO:0044249	cellular biosynthetic process	BP	6104	23	1.2508e-07
GO:0097193	intrinsic apoptotic signaling pathway	BP	290	7	1.52603e-07
GO:1901576	organic substance biosynthetic process	BP	6204	23	1.73868e-07
GO:0009058	biosynthetic process	BP	6290	23	2.29637e-07
GO:0006399	tRNA metabolic process	BP	186	6	2.4149e-07
GO:0009991	response to extracellular stimulus	BP	507	8	4.47614e-07
GO:0036094	small molecule binding	MF	2523	15	4.81894e-07
GO:0042149	cellular response to glucose starvation	BP	49	4	7.26743e-07
GO:0031668	cellular response to extracellular stimulus	BP	253	6	1.46184e-06
GO:0019842	vitamin binding	MF	144	5	1.88577e-06
GO:0070059	intrinsic apoptotic signaling pathway in response to endoplasmic reticulum stress	BP	63	4	2.01458e-06
GO:0070982	L-asparagine metabolic process	BP	2	2	2.03205e-06
GO:0006535	cysteine biosynthetic process from serine	BP	2	2	2.03205e-06
GO:0004122	cystathionine beta-synthase activity	MF	2	2	2.03205e-06
GO:1901698	response to nitrogen compound	BP	1146	10	2.83343e-06
GO:0071417	cellular response to organonitrogen compound	BP	663	8	3.33732e-06
GO:0009267	cellular response to starvation	BP	163	5	3.46634e-06
GO:0031667	response to nutrient levels	BP	473	7	4.02695e-06
GO:1901701	cellular response to oxygen-containing compound	BP	1220	10	4.96128e-06
GO:0044237	cellular metabolic process	BP	11384	28	5.12269e-06
GO:1901699	cellular response to nitrogen compound	BP	716	8	5.8847e-06
GO:0019343	cysteine biosynthetic process via cystathionine	BP	3	2	6.09066e-06
GO:0071496	cellular response to external stimulus	BP	326	6	6.30368e-06
GO:0016829	lyase activity	MF	189	5	7.13792e-06
GO:0006807	nitrogen compound metabolic process	BP	10609	27	7.63167e-06
GO:0006950	response to stress	BP	4162	17	1.11473e-05
GO:0034641	cellular nitrogen compound metabolic process	BP	7016	22	1.17757e-05
GO:0071549	cellular response to dexamethasone stimulus	BP	31	3	1.2027e-05
GO:0006565	L-serine catabolic process	BP	4	2	1.21703e-05
GO:0019344	cysteine biosynthetic process	BP	4	2	1.21703e-05
GO:0010243	response to organonitrogen compound	BP	1064	9	1.30399e-05
GO:0031669	cellular response to nutrient levels	BP	221	5	1.52253e-05
GO:1901700	response to oxygen-containing compound	BP	1715	11	1.52435e-05
GO:0071495	cellular response to endogenous stimulus	BP	1406	10	1.73559e-05
GO:0140098	catalytic activity, acting on RNA	MF	390	6	1.74636e-05
GO:0006528	asparagine metabolic process	BP	5	2	2.02656e-05
GO:0036091	positive regulation of transcription from RNA polymerase II promoter in response to oxidative stress	BP	5	2	2.02656e-05
GO:0009092	homoserine metabolic process	BP	5	2	2.02656e-05
GO:0019346	transsulfuration	BP	5	2	2.02656e-05
GO:0097190	apoptotic signaling pathway	BP	612	7	2.15288e-05
GO:0044238	primary metabolic process	BP	11109	27	2.30215e-05
GO:0071704	organic substance metabolic process	BP	12140	28	2.65781e-05
GO:0044271	cellular nitrogen compound biosynthetic process	BP	4960	18	2.69068e-05
GO:0071548	response to dexamethasone	BP	41	3	2.82447e-05
GO:0032055	negative regulation of translation in response to stress	BP	6	2	3.0371e-05
GO:0070814	hydrogen sulfide biosynthetic process	BP	6	2	3.0371e-05
GO:0006417	regulation of translation	BP	450	6	3.90053e-05
GO:0032787	monocarboxylic acid metabolic process	BP	672	7	3.91645e-05
GO:1990928	response to amino acid starvation	BP	48	3	4.55147e-05
GO:0045182	translation regulator activity	MF	139	4	4.66586e-05
GO:0016054	organic acid catabolic process	BP	282	5	4.89084e-05
GO:0046395	carboxylic acid catabolic process	BP	282	5	4.89084e-05
GO:0032868	response to insulin	BP	283	5	4.97378e-05
GO:0005759	mitochondrial matrix	CC	473	6	5.14866e-05
GO:0005829	cytosol	CC	5213	18	5.51804e-05
GO:0070813	hydrogen sulfide metabolic process	BP	8	2	5.65903e-05
GO:0006564	L-serine biosynthetic process	BP	8	2	5.65903e-05
GO:0005739	mitochondrion	CC	1622	10	5.95355e-05
GO:0010675	regulation of cellular carbohydrate metabolic process	BP	148	4	5.95865e-05
GO:0044262	cellular carbohydrate metabolic process	BP	294	5	5.95995e-05
GO:0034660	ncRNA metabolic process	BP	493	6	6.47807e-05
GO:0005737	cytoplasm	CC	11620	27	6.67589e-05
GO:0009719	response to endogenous stimulus	BP	1662	10	7.32233e-05
GO:0019538	protein metabolic process	BP	5894	19	7.43442e-05
GO:0034248	regulation of cellular amide metabolic process	BP	509	6	7.7287e-05
GO:0044267	cellular protein metabolic process	BP	5350	18	7.98742e-05
GO:0008152	metabolic process	BP	12706	28	8.41126e-05
GO:0071385	cellular response to glucocorticoid stimulus	BP	59	3	8.46327e-05
GO:0016597	amino acid binding	MF	59	3	8.46327e-05
GO:0035999	tetrahydrofolate interconversion	BP	10	2	9.07847e-05
GO:0071384	cellular response to corticosteroid stimulus	BP	62	3	9.81708e-05
GO:1901652	response to peptide	BP	536	6	0.000102719
GO:0043619	regulation of transcription from RNA polymerase II promoter in response to oxidative stress	BP	11	2	0.000110859
GO:0009605	response to external stimulus	BP	2976	13	0.000118481
GO:0006534	cysteine metabolic process	BP	12	2	0.000132911
GO:0009071	serine family amino acid catabolic process	BP	12	2	0.000132911
GO:0006986	response to unfolded protein	BP	183	4	0.000135531
GO:1901575	organic substance catabolic process	BP	2222	11	0.000167253
GO:0003824	catalytic activity	MF	5673	18	0.000181929
GO:0050667	homocysteine metabolic process	BP	14	2	0.000182926
GO:0043167	ion binding	MF	6281	19	0.000190882
GO:0072332	intrinsic apoptotic signaling pathway by p53 class mediator	BP	78	3	0.000194409
GO:0006446	regulation of translational initiation	BP	79	3	0.000201886
GO:0035966	response to topologically incorrect protein	BP	205	4	0.000209503
GO:0045820	negative regulation of glycolytic process	BP	15	2	0.000210878
GO:0008219	cell death	BP	2281	11	0.000211492
GO:0006109	regulation of carbohydrate metabolic process	BP	210	4	0.000229708
GO:1901653	cellular response to peptide	BP	398	5	0.000246113
GO:0006006	glucose metabolic process	BP	214	4	0.000246855
GO:0005975	carbohydrate metabolic process	BP	630	6	0.000247425
GO:0006767	water-soluble vitamin metabolic process	BP	85	3	0.000250682
GO:0009725	response to hormone	BP	905	7	0.000251672
GO:0032870	cellular response to hormone stimulus	BP	633	6	0.000253839
GO:0032268	regulation of cellular protein metabolic process	BP	2754	12	0.000254286
GO:0000097	sulfur amino acid biosynthetic process	BP	17	2	0.000272645
GO:0017148	negative regulation of translation	BP	220	4	0.00027428
GO:0032869	cellular response to insulin stimulus	BP	226	4	0.000303833
GO:0016646	oxidoreductase activity, acting on the CH-NH group of donors, NAD or NADP as acceptor	MF	18	2	0.000306449
GO:0006094	gluconeogenesis	BP	91	3	0.000306531
GO:0014070	response to organic cyclic compound	BP	946	7	0.000329779
GO:0006915	apoptotic process	BP	1996	10	0.000335405
GO:0019319	hexose biosynthetic process	BP	94	3	0.00033723
GO:0045947	negative regulation of translational initiation	BP	19	2	0.000342193
GO:0046653	tetrahydrofolate metabolic process	BP	19	2	0.000342193
GO:0034249	negative regulation of cellular amide metabolic process	BP	238	4	0.000369707
GO:1901216	positive regulation of neuron death	BP	97	3	0.000369847
GO:1901655	cellular response to ketone	BP	97	3	0.000369847
GO:0043648	dicarboxylic acid metabolic process	BP	97	3	0.000369847
GO:0043555	regulation of translation in response to stress	BP	20	2	0.000379872
GO:0046655	folic acid metabolic process	BP	20	2	0.000379872
GO:0051246	regulation of protein metabolic process	BP	2891	12	0.000402892
GO:0046364	monosaccharide biosynthetic process	BP	100	3	0.000404431
GO:1902882	regulation of response to oxidative stress	BP	101	3	0.000416405
GO:1900543	negative regulation of purine nucleotide metabolic process	BP	21	2	0.00041948
GO:0036499	PERK-mediated unfolded protein response	BP	21	2	0.00041948
GO:0140467	integrated stress response signaling	BP	21	2	0.00041948
GO:0045943	positive regulation of transcription by RNA polymerase I	BP	21	2	0.00041948
GO:0008483	transaminase activity	MF	21	2	0.00041948
GO:0043434	response to peptide hormone	BP	447	5	0.000419686
GO:0070887	cellular response to chemical stimulus	BP	3371	13	0.000425339
GO:0044282	small molecule catabolic process	BP	452	5	0.000441559
GO:0010033	response to organic substance	BP	3385	13	0.000443421
GO:0009636	response to toxic substance	BP	250	4	0.000445249
GO:1901606	alpha-amino acid catabolic process	BP	104	3	0.000453688
GO:0062012	regulation of small molecule metabolic process	BP	456	5	0.000459671
GO:0045980	negative regulation of nucleotide metabolic process	BP	22	2	0.000461013
GO:0062014	negative regulation of small molecule metabolic process	BP	105	3	0.000466576
GO:1901565	organonitrogen compound catabolic process	BP	1331	8	0.000468963
GO:0019318	hexose metabolic process	BP	254	4	0.000472713
GO:1901522	positive regulation of transcription from RNA polymerase II promoter involved in cellular response to chemical stimulus	BP	23	2	0.000504464
GO:0016769	transferase activity, transferring nitrogenous groups	MF	23	2	0.000504464
GO:0036003	positive regulation of transcription from RNA polymerase II promoter in response to stress	BP	24	2	0.000549829
GO:0072331	signal transduction by p53 class mediator	BP	267	4	0.000570345
GO:0012501	programmed cell death	BP	2139	10	0.000585943
GO:1901363	heterocyclic compound binding	MF	6213	18	0.000627906
GO:0030371	translation repressor activity	MF	26	2	0.000646277
GO:0080135	regulation of cellular response to stress	BP	775	6	0.000744122
GO:1903579	negative regulation of ATP metabolic process	BP	28	2	0.000750317
GO:0006760	folic acid-containing compound metabolic process	BP	28	2	0.000750317
GO:0016645	oxidoreductase activity, acting on the CH-NH group of donors	MF	28	2	0.000750317
GO:0097159	organic cyclic compound binding	MF	6299	18	0.000753922
GO:0009063	cellular amino acid catabolic process	BP	124	3	0.000757694
GO:0031929	TOR signaling	BP	124	3	0.000757694
GO:0030968	endoplasmic reticulum unfolded protein response	BP	125	3	0.000775568
GO:1903578	regulation of ATP metabolic process	BP	125	3	0.000775568
GO:0035639	purine ribonucleoside triphosphate binding	MF	1816	9	0.000789894
GO:0005996	monosaccharide metabolic process	BP	296	4	0.000838624
GO:0097367	carbohydrate derivative binding	MF	2240	10	0.000845043
GO:0009056	catabolic process	BP	2683	11	0.000871819
GO:0006766	vitamin metabolic process	BP	131	3	0.000888474
GO:0043171	peptide catabolic process	BP	31	2	0.000920518
GO:0006356	regulation of transcription by RNA polymerase I	BP	31	2	0.000920518
GO:0005524	ATP binding	MF	1475	8	0.000927384
GO:0046483	heterocycle metabolic process	BP	6399	18	0.000928279
GO:0005488	binding	MF	16428	30	0.000979703
GO:0002082	regulation of oxidative phosphorylation	BP	32	2	0.000981002

## Sheet: GO terms downregulated-4 lines
Supplementary Table 2: GO terms uprgulated in four cell lines treated with monepantel
	Term	Ont	N	DE	P.DE
GO:0005819	spindle	CC	367	6	8.12317e-10
GO:0030496	midbody	CC	182	5	2.73124e-09
GO:0051301	cell division	BP	603	6	1.59211e-08
GO:0140014	mitotic nuclear division	BP	286	5	2.63708e-08
GO:0007059	chromosome segregation	BP	334	5	5.72374e-08
GO:0007052	mitotic spindle organization	BP	118	4	6.91137e-08
GO:1902850	microtubule cytoskeleton organization involved in mitosis	BP	144	4	1.54096e-07
GO:0000280	nuclear division	BP	428	5	1.96807e-07
GO:0048285	organelle fission	BP	476	5	3.33675e-07
GO:0007051	spindle organization	BP	183	4	4.03112e-07
GO:0015630	microtubule cytoskeleton	CC	1258	6	1.25693e-06
GO:0005856	cytoskeleton	CC	2268	7	1.36373e-06
GO:0090307	mitotic spindle assembly	BP	65	3	1.6383e-06
GO:0008017	microtubule binding	MF	265	4	1.76811e-06
GO:0000912	assembly of actomyosin apparatus involved in cytokinesis	BP	6	2	1.96047e-06
GO:0000915	actomyosin contractile ring assembly	BP	6	2	1.96047e-06
GO:0098813	nuclear chromosome segregation	BP	272	4	1.96147e-06
GO:0000281	mitotic cytokinesis	BP	72	3	2.23406e-06
GO:0022402	cell cycle process	BP	1422	6	2.58811e-06
GO:0044837	actomyosin contractile ring organization	BP	7	2	2.74412e-06
GO:0051256	mitotic spindle midzone assembly	BP	8	2	3.65812e-06
GO:0010564	regulation of cell cycle process	BP	791	5	4.10096e-06
GO:0000022	mitotic spindle elongation	BP	9	2	4.70239e-06
GO:0051231	spindle elongation	BP	10	2	5.87685e-06
GO:0070938	contractile ring	CC	10	2	5.87685e-06
GO:0061640	cytoskeleton-dependent cytokinesis	BP	100	3	6.02641e-06
GO:0015631	tubulin binding	MF	365	4	6.30409e-06
GO:1903047	mitotic cell cycle process	BP	905	5	7.93888e-06
GO:0051255	spindle midzone assembly	BP	12	2	8.61605e-06
GO:0051225	spindle assembly	BP	115	3	9.17687e-06
GO:0051988	regulation of attachment of spindle microtubules to kinetochore	BP	13	2	1.01806e-05
GO:0008092	cytoskeletal protein binding	MF	980	5	1.17202e-05
GO:0007049	cell cycle	BP	1882	6	1.33871e-05
GO:0072686	mitotic spindle	CC	133	3	1.42e-05
GO:0000278	mitotic cell cycle	BP	1053	5	1.66444e-05
GO:0008283	cell population proliferation	BP	2047	6	2.18527e-05
GO:0000070	mitotic sister chromatid segregation	BP	161	3	2.51607e-05
GO:0000922	spindle pole	CC	165	3	2.70756e-05
GO:0000910	cytokinesis	BP	172	3	3.06537e-05
GO:0051726	regulation of cell cycle	BP	1227	5	3.50263e-05
GO:0019899	enzyme binding	MF	2277	6	4.05722e-05
GO:0000226	microtubule cytoskeleton organization	BP	591	4	4.20839e-05
GO:0000819	sister chromatid segregation	BP	196	3	4.52588e-05
GO:0007010	cytoskeleton organization	BP	1399	5	6.60995e-05
GO:0019901	protein kinase binding	MF	667	4	6.75395e-05
GO:0008608	attachment of spindle microtubules to kinetochore	BP	34	2	7.29255e-05
GO:0051233	spindle midzone	CC	36	2	8.18633e-05
GO:0032506	cytokinetic process	BP	39	2	9.62309e-05
GO:0030866	cortical actin cytoskeleton organization	BP	39	2	9.62309e-05
GO:0019900	kinase binding	MF	753	4	0.000108334
GO:0019894	kinesin binding	MF	43	2	0.000117179
GO:0090068	positive regulation of cell cycle process	BP	302	3	0.00016327
GO:0007017	microtubule-based process	BP	852	4	0.000174949
GO:0070925	organelle assembly	BP	879	4	0.000197394
GO:0030865	cortical cytoskeleton organization	BP	60	2	0.000228931
GO:0051310	metaphase plate congression	BP	61	2	0.000236646
GO:0005876	spindle microtubule	CC	66	2	0.000277112
GO:0045171	intercellular bridge	CC	71	2	0.000320726
GO:0032153	cell division site	CC	72	2	0.000329826
GO:0045787	positive regulation of cell cycle	BP	396	3	0.000362687
GO:0046680	response to DDT	BP	1	1	0.000386623
GO:2000775	histone H3-S10 phosphorylation involved in chromosome condensation	BP	1	1	0.000386623
GO:0000921	septin ring assembly	BP	1	1	0.000386623
GO:1902480	protein localization to mitotic spindle	BP	1	1	0.000386623
GO:0050000	chromosome localization	BP	79	2	0.000397033
GO:0051303	establishment of chromosome localization	BP	79	2	0.000397033
GO:0005874	microtubule	CC	431	3	0.000464901
GO:0032465	regulation of cytokinesis	BP	90	2	0.000515007
GO:1901987	regulation of cell cycle phase transition	BP	486	3	0.000660387
GO:0000777	condensed chromosome kinetochore	CC	106	2	0.000713396
GO:0051983	regulation of chromosome segregation	BP	107	2	0.000726844
GO:0048522	positive regulation of cellular process	BP	5722	7	0.00074811
GO:1901989	positive regulation of cell cycle phase transition	BP	110	2	0.000767925
GO:0051276	chromosome organization	BP	1253	4	0.000769159
GO:0071283	cellular response to iron(III) ion	BP	2	1	0.000773115
GO:1904170	regulation of bleb assembly	BP	2	1	0.000773115
GO:1904172	positive regulation of bleb assembly	BP	2	1	0.000773115
GO:0031106	septin ring organization	BP	2	1	0.000773115
GO:0097125	cyclin B1-CDK1 complex	CC	2	1	0.000773115
GO:0043232	intracellular non-membrane-bounded organelle	CC	5775	7	0.000795652
GO:0043228	non-membrane-bounded organelle	CC	5784	7	0.000803972
GO:0099080	supramolecular complex	CC	1312	4	0.000916009
GO:0000779	condensed chromosome, centromeric region	CC	122	2	0.000943269
GO:0005654	nucleoplasm	CC	3978	6	0.000984379

## Sheet: KEGG terms upregulated-4 lines
Supplementary Table 2: KEGG terms upregulated in four cell lines treated with monepantel
	Pathway	N	DE	P.DE
path:hsa01230	Biosynthesis of amino acids	75	7	5.48488e-09
path:hsa00970	Aminoacyl-tRNA biosynthesis	66	6	9.05258e-08
path:hsa00260	Glycine, serine and threonine metabolism	40	4	1.07123e-05
path:hsa00270	Cysteine and methionine metabolism	51	3	0.000746861
