# Supplementary material for: Induction of endoplasmic reticulum stress is associated with the anti‐tumor activity of monepantel across cancer types
Source: Cancer Med. 2023 May 6;12(12):13522–37. doi: 10.1002/cam4.6021 (PMC10315739; doi:10.1002/cam4.6021)
Supplement: Supplementary file 4 — Table S3 [file CAM4-12-13522-s001.xlsx]

## Sheet: Upregulated-3 sensitive lines
Supplementary Table 3: Common genes upregulated in three cell lines sensitive to monepantel but not in HOSE 6-3
EntrezID	Symbol
3155	HMGCL
25932	CLIC4
9682	KDM4A
60674	GAS5
23046	KIF21B
1604	CD55
2058	EPRS
375056	MIA3
29920	PYCR2
5954	RCN1
55761	TTC17
4035	LRP1
22864	R3HDM2
694	BTG1
7178	TPT1
440270	GOLGA8B
57184	FAM219B
51335	NGRN
64755	C16orf58
9709	HERPUD1
25894	PLEKHG4
125144	SNHG29
162394	SLFN5
8714	ABCC3
8535	CBX4
2548	GAA
9518	GDF15
24139	EML2
27113	BBC3
8605	PLA2G4C
2673	GFPT1
54431	DNAJC10
29058	TMEM230
56261	GPCPD1
5834	PYGB
80336	PABPC1L
6782	HSPA13
113730	KLHDC7B
84836	ABHD14B
23231	SEL1L3
1047	CLGN
8614	STC2
50854	SNHG32
54887	UHRF1BP1
54676	GTPBP2
2887	GRB10
7586	ZKSCAN1
7328	UBE2H
8795	TNFRSF10B
80709	AKNA
8473	OGT
1831	TSC22D3

## Sheet: Downregulated-3 sensitive lines
Supplementary Table 3: Common genes downregulated in three cell lines sensitive to monepantel but not in HOSE 6-3
EntrezID	Symbol
10236	HNRNPR
63967	CLSPN
991	CDC20
4678	NASP
4998	ORC1
1660	DHX9
259266	ASPM
29089	UBE2T
1063	CENPF
9156	EXO1
84930	MASTL
11130	ZWINT
983	CDK1
3832	KIF11
6240	RRM1
3939	LDHA
2237	FEN1
3619	INCENP
113130	CDCA5
10432	RBM14
3014	H2AFX
23310	NCAPD3
83461	CDCA3
9416	DDX23
10376	TUBA1B
84790	TUBA1C
9700	ESPL1
144455	E2F7
9133	CCNB2
9493	KIF23
90381	TICRR
641	BLM
79622	SNRNP25
63922	CHTF18
899	CCNF
9088	PKMYT1
23204	ARL6IP1
5347	PLK1
9688	NUP93
51659	GINS2
9212	AURKB
10615	SPAG5
990	CDC6
146909	KIF18B
3838	KPNA2
7083	TK1
9775	EIF4A3
10189	ALYREF
201254	CENPX
2194	FASN
29128	UHRF1
4670	HNRNPM
10212	DDX39A
284403	WDR62
5424	POLD1
6241	RRM2
79172	CENPO
23397	NCAPH
699	BUB1
4175	MCM6
151246	SGO2
7520	XRCC5
5707	PSMD1
55355	HJURP
9837	GINS1
1869	E2F1
1434	CSE1L
6790	AURKA
8208	CHAF1B
10634	GAS2L1
2547	XRCC6
4171	MCM2
10051	SMC4
1894	ECT2
10460	TACC3
1665	DHX15
4085	MAD2L1
890	CCNA2
10733	PLK4
3157	HMGCS1
1719	DHFR
203068	TUBB
6428	SRSF3
988	CDC5L
9774	BCLAF1
39	ACAT2
3181	HNRNPA2B1
4176	MCM7
2146	EZH2
54892	NCAPG2
157313	CDCA2
157570	ESCO2
55872	PBK
4173	MCM4
4796	TONSL
9401	RECQL4
9833	MELK
23670	CEMIP2
10592	SMC2
10383	TUBB4B
6839	SUV39H1
54821	ERCC6L
