# Supplementary material for: Induction of endoplasmic reticulum stress is associated with the anti‐tumor activity of monepantel across cancer types
Source: Cancer Med. 2023 May 6;12(12):13522–37. doi: 10.1002/cam4.6021 (PMC10315739; doi:10.1002/cam4.6021)
Supplement: Supplementary file 5 — Table S4 [file CAM4-12-13522-s002.xlsx]

## Sheet: GO downregulated - 3 sensitive
Supplementary Table 4: GO terms downregulated in three cell lines senstive to monepantel but not HOSE 6-3
	Term	Ont	N	DE	P.DE
GO:0007049	cell cycle	BP	1882	73	4.7855025839286e-53
GO:0000278	mitotic cell cycle	BP	1053	56	2.37172225331549e-45
GO:1903047	mitotic cell cycle process	BP	905	51	5.88515675712895e-42
GO:0022402	cell cycle process	BP	1422	58	9.4839732516479e-41
GO:0098687	chromosomal region	CC	350	34	5.35820137187514e-35
GO:0051276	chromosome organization	BP	1253	51	5.84291903587564e-35
GO:0051301	cell division	BP	603	40	7.40249577360749e-35
GO:0005654	nucleoplasm	CC	3978	73	1.86084530099451e-30
GO:0044772	mitotic cell cycle phase transition	BP	602	36	1.40409673344508e-29
GO:0006260	DNA replication	BP	273	28	2.31305773226191e-29
GO:0044770	cell cycle phase transition	BP	647	36	1.75729898840196e-28
GO:0071103	DNA conformation change	BP	355	28	3.80987145806645e-26
GO:0005694	chromosome	CC	2030	52	5.73286968106416e-26
GO:0140014	mitotic nuclear division	BP	286	26	7.10753223199218e-26
GO:0000819	sister chromatid segregation	BP	196	23	1.66919910792075e-25
GO:0007059	chromosome segregation	BP	334	27	1.71295766937605e-25
GO:0000280	nuclear division	BP	428	29	3.37938797321595e-25
GO:0006996	organelle organization	BP	4048	68	4.20406754045542e-25
GO:0098813	nuclear chromosome segregation	BP	272	25	5.30652699182388e-25
GO:0000070	mitotic sister chromatid segregation	BP	161	21	2.55057946793251e-24
GO:0051726	regulation of cell cycle	BP	1227	41	4.38959924084425e-24
GO:0005634	nucleus	CC	8076	89	5.58612081137731e-24
GO:0048285	organelle fission	BP	476	29	6.8916635334808e-24
GO:0043232	intracellular non-membrane-bounded organelle	CC	5775	77	2.16252665571601e-23
GO:0043228	non-membrane-bounded organelle	CC	5784	77	2.40410964848716e-23
GO:0031981	nuclear lumen	CC	5457	75	3.03458285761894e-23
GO:0006259	DNA metabolic process	BP	948	36	8.60160687793174e-23
GO:0000793	condensed chromosome	CC	222	22	9.19888253163911e-23
GO:0010564	regulation of cell cycle process	BP	791	33	4.56338125787793e-22
GO:0006261	DNA-dependent DNA replication	BP	151	18	3.27465988914289e-20
GO:0006974	cellular response to DNA damage stimulus	BP	865	32	8.10449962361209e-20
GO:0070013	intracellular organelle lumen	CC	6574	77	1.28675620948193e-19
GO:0031974	membrane-enclosed lumen	CC	6574	77	1.28675620948193e-19
GO:0043233	organelle lumen	CC	6574	77	1.28675620948193e-19
GO:0000775	chromosome, centromeric region	CC	196	18	3.86307093210323e-18
GO:0000166	nucleotide binding	MF	2130	44	8.85741406380812e-18
GO:1901265	nucleoside phosphate binding	MF	2131	44	9.01669946472663e-18
GO:0007346	regulation of mitotic cell cycle	BP	666	27	1.11601162934384e-17
GO:0000228	nuclear chromosome	CC	1562	38	1.84020572016581e-17
GO:0000086	G2/M transition of mitotic cell cycle	BP	254	19	2.02062895600362e-17
GO:0006281	DNA repair	BP	563	25	2.63967896184858e-17
GO:0000075	cell cycle checkpoint	BP	219	18	2.83980309684771e-17
GO:0000779	condensed chromosome, centromeric region	CC	122	15	3.38594787816091e-17
GO:0010948	negative regulation of cell cycle process	BP	359	21	5.3483963403075e-17
GO:0044839	cell cycle G2/M phase transition	BP	273	19	7.76746691587618e-17
GO:0004386	helicase activity	MF	160	16	8.14635719639517e-17
GO:0016043	cellular component organization	BP	6526	73	1.08281195774459e-16
GO:0071840	cellular component organization or biogenesis	BP	6717	74	1.13119015196094e-16
GO:0000781	chromosome, telomeric region	CC	164	16	1.21392115510164e-16
GO:0007093	mitotic cell cycle checkpoint	BP	166	16	1.47598506342157e-16
GO:0033554	cellular response to stress	BP	2100	42	2.27093038362409e-16
GO:0043231	intracellular membrane-bounded organelle	CC	11502	94	3.44425303933455e-16
GO:1901990	regulation of mitotic cell cycle phase transition	BP	448	22	3.49302427183428e-16
GO:0035639	purine ribonucleoside triphosphate binding	MF	1816	39	4.03972425334587e-16
GO:0045786	negative regulation of cell cycle	BP	637	25	4.69747282042538e-16
GO:0036094	small molecule binding	MF	2523	45	8.55709793289303e-16
GO:0005524	ATP binding	MF	1475	35	1.13824510291717e-15
GO:0032555	purine ribonucleotide binding	MF	1882	39	1.33157476940381e-15
GO:0017076	purine nucleotide binding	MF	1896	39	1.70382002155042e-15
GO:0032553	ribonucleotide binding	MF	1899	39	1.79572540066321e-15
GO:1901987	regulation of cell cycle phase transition	BP	486	22	1.8917685274453e-15
GO:0000794	condensed nuclear chromosome	CC	103	13	3.42210835429487e-15
GO:0003678	DNA helicase activity	MF	78	12	3.50822199163103e-15
GO:0032559	adenyl ribonucleotide binding	MF	1534	35	3.73854536612548e-15
GO:0030554	adenyl nucleotide binding	MF	1546	35	4.72980828158846e-15
GO:0051983	regulation of chromosome segregation	BP	107	13	5.69894153174552e-15
GO:1901991	negative regulation of mitotic cell cycle phase transition	BP	251	17	5.93153081799168e-15
GO:0051321	meiotic cell cycle	BP	254	17	7.22245540353767e-15
GO:0000226	microtubule cytoskeleton organization	BP	591	23	1.00760855819251e-14
GO:0005515	protein binding	MF	13697	99	1.1552710928396e-14
GO:0043229	intracellular organelle	CC	13340	98	1.35635351453612e-14
GO:0005622	intracellular	CC	15166	102	1.57561433748882e-14
GO:0032392	DNA geometric change	BP	116	13	1.66971241188942e-14
GO:0005819	spindle	CC	367	19	1.76476662712574e-14
GO:1901988	negative regulation of cell cycle phase transition	BP	270	17	1.98075039454663e-14
GO:0015630	microtubule cytoskeleton	CC	1258	31	2.8876380466624e-14
GO:0051304	chromosome separation	BP	94	12	3.61648677104028e-14
GO:0006323	DNA packaging	BP	240	16	5.08340332387188e-14
GO:0045930	negative regulation of mitotic cell cycle	BP	341	18	6.64074919064798e-14
GO:0032991	protein-containing complex	CC	5501	63	8.55248849327912e-14
GO:0140097	catalytic activity, acting on DNA	MF	209	15	1.12875137050759e-13
GO:0000776	kinetochore	CC	137	13	1.49076133363572e-13
GO:0000777	condensed chromosome kinetochore	CC	106	12	1.5879515965403e-13
GO:0032508	DNA duplex unwinding	BP	108	12	1.99593727235116e-13
GO:0008094	DNA-dependent ATPase activity	MF	108	12	1.99593727235116e-13
GO:0016887	ATPase activity	MF	423	19	2.24883536957665e-13
GO:0033045	regulation of sister chromatid segregation	BP	84	11	3.31113713278226e-13
GO:0097367	carbohydrate derivative binding	MF	2240	39	3.91051106840311e-13
GO:1903046	meiotic cell cycle process	BP	193	14	6.80506887341714e-13
GO:0016604	nuclear body	CC	810	24	9.07872328410283e-13
GO:0010389	regulation of G2/M transition of mitotic cell cycle	BP	200	14	1.10867734170109e-12
GO:0007088	regulation of mitotic nuclear division	BP	163	13	1.41551024348813e-12
GO:0006310	DNA recombination	BP	299	16	1.50243765761633e-12
GO:0000922	spindle pole	CC	165	13	1.65550158339604e-12
GO:0072686	mitotic spindle	CC	133	12	2.48216179962015e-12
GO:0043138	3'-5' DNA helicase activity	MF	19	7	2.75418781581355e-12
GO:1902749	regulation of cell cycle G2/M phase transition	BP	217	14	3.36875534460421e-12
GO:0140013	meiotic nuclear division	BP	177	13	4.06425501975686e-12
GO:0017111	nucleoside-triphosphatase activity	MF	802	23	5.72032586285588e-12
GO:0007051	spindle organization	BP	183	13	6.21295647495559e-12
GO:0051783	regulation of nuclear division	BP	188	13	8.74805235219626e-12
GO:0007091	metaphase/anaphase transition of mitotic cell cycle	BP	58	9	1.04524234904586e-11
GO:0003688	DNA replication origin binding	MF	23	7	1.31861390080273e-11
GO:0044784	metaphase/anaphase transition of cell cycle	BP	60	9	1.43932068548124e-11
GO:0010965	regulation of mitotic sister chromatid separation	BP	61	9	1.68160038802971e-11
GO:0007017	microtubule-based process	BP	852	23	1.93840900901019e-11
GO:0016462	pyrophosphatase activity	MF	854	23	2.03179217613308e-11
GO:0016817	hydrolase activity, acting on acid anhydrides	MF	857	23	2.1798381213219e-11
GO:0016818	hydrolase activity, acting on acid anhydrides, in phosphorus-containing anhydrides	MF	857	23	2.1798381213219e-11
GO:0043226	organelle	CC	14482	98	2.27320320598389e-11
GO:0090068	positive regulation of cell cycle process	BP	302	15	2.28926351766503e-11
GO:0031570	DNA integrity checkpoint	BP	161	12	2.40446604066481e-11
GO:0000784	nuclear chromosome, telomeric region	CC	124	11	2.56406823354067e-11
GO:0051306	mitotic sister chromatid separation	BP	64	9	2.63826794698633e-11
GO:0043168	anion binding	MF	2829	41	2.98681835653583e-11
GO:1901363	heterocyclic compound binding	MF	6213	63	3.07974527804683e-11
GO:0044843	cell cycle G1/S phase transition	BP	310	15	3.31278725821505e-11
GO:1905818	regulation of chromosome separation	BP	66	9	3.51714904140981e-11
GO:0005829	cytosol	CC	5213	57	3.74363743783297e-11
GO:0006302	double-strand break repair	BP	262	14	4.24155635939174e-11
GO:0051302	regulation of cell division	BP	171	12	4.88028851581409e-11
GO:0010032	meiotic chromosome condensation	BP	7	5	5.49286809609043e-11
GO:0097159	organic cyclic compound binding	MF	6299	63	5.86724407923717e-11
GO:0005813	centrosome	CC	583	19	6.00419058887363e-11
GO:0043227	membrane-bounded organelle	CC	13330	94	6.80279014086466e-11
GO:0030261	chromosome condensation	BP	47	8	7.0750544319189e-11
GO:0033047	regulation of mitotic sister chromatid segregation	BP	72	9	7.89317029698955e-11
GO:0006268	DNA unwinding involved in DNA replication	BP	16	6	9.51200012455287e-11
GO:1902750	negative regulation of cell cycle G2/M phase transition	BP	108	10	1.40121275773553e-10
GO:0000082	G1/S transition of mitotic cell cycle	BP	287	14	1.41818672154991e-10
GO:0000796	condensin complex	CC	8	5	1.45904214595951e-10
GO:0051225	spindle assembly	BP	115	10	2.62179398124838e-10
GO:0030071	regulation of mitotic metaphase/anaphase transition	BP	56	8	3.08170683193092e-10
GO:1902099	regulation of metaphase/anaphase transition of cell cycle	BP	58	8	4.1249017483708e-10
GO:0032465	regulation of cytokinesis	BP	90	9	6.08852757226211e-10
GO:0006270	DNA replication initiation	BP	39	7	7.75693291102138e-10
GO:0007062	sister chromatid cohesion	BP	63	8	8.16746343369975e-10
GO:0045787	positive regulation of cell cycle	BP	396	15	9.97705850344811e-10
GO:0044786	cell cycle DNA replication	BP	65	8	1.05585285904454e-09
GO:0010972	negative regulation of G2/M transition of mitotic cell cycle	BP	96	9	1.09086612361922e-09
GO:0006139	nucleobase-containing compound metabolic process	BP	6225	60	1.56504645052741e-09
GO:0000724	double-strand break repair via homologous recombination	BP	138	10	1.58391743314918e-09
GO:0000725	recombinational repair	BP	140	10	1.82313423269977e-09
GO:0033046	negative regulation of sister chromatid segregation	BP	44	7	1.8940954130407e-09
GO:0000727	double-strand break repair via break-induced replication	BP	12	5	2.03144907689205e-09
GO:0042555	MCM complex	CC	12	5	2.03144907689205e-09
GO:0051985	negative regulation of chromosome segregation	BP	45	7	2.23400131897488e-09
GO:0033044	regulation of chromosome organization	BP	356	14	2.33848962676865e-09
GO:1902850	microtubule cytoskeleton organization involved in mitosis	BP	144	10	2.39980238386014e-09
GO:0044774	mitotic DNA integrity checkpoint	BP	108	9	3.13458865472351e-09
GO:0005874	microtubule	CC	431	15	3.15899190988879e-09
GO:0033043	regulation of organelle organization	BP	1311	25	3.33696580071933e-09
GO:0099080	supramolecular complex	CC	1312	25	3.38894237936816e-09
GO:0000077	DNA damage checkpoint	BP	151	10	3.80681700476007e-09
GO:0051338	regulation of transferase activity	BP	1022	22	3.9924854494192e-09
GO:0006275	regulation of DNA replication	BP	112	9	4.33248195920787e-09
GO:0046483	heterocycle metabolic process	BP	6399	60	5.03918295260304e-09
GO:0006725	cellular aromatic compound metabolic process	BP	6444	60	6.76229382923303e-09
GO:0005815	microtubule organizing center	CC	784	19	8.21330892378157e-09
GO:1901360	organic cyclic compound metabolic process	BP	6678	61	9.48064013734821e-09
GO:0006950	response to stress	BP	4162	46	9.99601375796165e-09
GO:0000780	condensed nuclear chromosome, centromeric region	CC	32	6	1.00993213561397e-08
GO:0044818	mitotic G2/M transition checkpoint	BP	32	6	1.00993213561397e-08
GO:0007076	mitotic chromosome condensation	BP	16	5	1.10297655487325e-08
GO:0022607	cellular component assembly	BP	3012	38	1.20184535119523e-08
GO:0000910	cytokinesis	BP	172	10	1.33513711668503e-08
GO:0007094	mitotic spindle assembly checkpoint	BP	34	6	1.48697991682792e-08
GO:0071174	mitotic spindle checkpoint	BP	34	6	1.48697991682792e-08
GO:0071173	spindle assembly checkpoint	BP	34	6	1.48697991682792e-08
GO:0031577	spindle checkpoint	BP	34	6	1.48697991682792e-08
GO:0090304	nucleic acid metabolic process	BP	5709	55	1.75741987339179e-08
GO:0000083	regulation of transcription involved in G1/S transition of mitotic cell cycle	BP	35	6	1.78750055916687e-08
GO:0033260	nuclear DNA replication	BP	60	7	1.78993552683522e-08
GO:0005737	cytoplasm	CC	11620	84	1.83463889528612e-08
GO:0045132	meiotic chromosome segregation	BP	93	8	1.90225924747316e-08
GO:0005488	binding	MF	16428	100	2.12864767392157e-08
GO:0045841	negative regulation of mitotic metaphase/anaphase transition	BP	36	6	2.13647858509768e-08
GO:0051233	spindle midzone	CC	36	6	2.13647858509768e-08
GO:0017116	single-stranded DNA helicase activity	MF	18	5	2.14667000711047e-08
GO:0030496	midbody	CC	182	10	2.28985728843953e-08
GO:1902100	negative regulation of metaphase/anaphase transition of cell cycle	BP	37	6	2.53985989689797e-08
GO:0044085	cellular component biogenesis	BP	3257	39	3.02786125426833e-08
GO:0044260	cellular macromolecule metabolic process	BP	8408	69	3.0426415687982e-08
GO:0003684	damaged DNA binding	MF	65	7	3.16236852956909e-08
GO:0065004	protein-DNA complex assembly	BP	243	11	3.25179565428507e-08
GO:2000816	negative regulation of mitotic sister chromatid separation	BP	39	6	3.53619857378452e-08
GO:0036388	pre-replicative complex assembly	BP	8	4	3.83686248461207e-08
GO:1902299	pre-replicative complex assembly involved in cell cycle DNA replication	BP	8	4	3.83686248461207e-08
GO:0006267	pre-replicative complex assembly involved in nuclear cell cycle DNA replication	BP	8	4	3.83686248461207e-08
GO:1905819	negative regulation of chromosome separation	BP	40	6	4.14370787779764e-08
GO:0022414	reproductive process	BP	1500	25	4.85922819352731e-08
GO:2001251	negative regulation of chromosome organization	BP	148	9	4.99193096650653e-08
GO:0000003	reproduction	BP	1503	25	5.05207250512912e-08
GO:0070192	chromosome organization involved in meiotic cell cycle	BP	70	7	5.33691153426508e-08
GO:0007010	cytoskeleton organization	BP	1399	24	5.59206577981298e-08
GO:0033048	negative regulation of mitotic sister chromatid segregation	BP	42	6	5.61816880064726e-08
GO:0005657	replication fork	CC	71	7	5.89687773788952e-08
GO:0005856	cytoskeleton	CC	2268	31	7.7306482664786e-08
GO:0003697	single-stranded DNA binding	MF	114	8	9.44259301082981e-08
GO:0000723	telomere maintenance	BP	161	9	1.03111477933456e-07
GO:0033314	mitotic DNA replication checkpoint	BP	10	4	1.1423557237544e-07
GO:1990518	single-stranded 3'-5' DNA helicase activity	MF	3	3	1.16299300989443e-07
GO:0007052	mitotic spindle organization	BP	118	8	1.2349906439452e-07
GO:0006807	nitrogen compound metabolic process	BP	10609	78	1.40547319075318e-07
GO:0071824	protein-DNA complex subunit organization	BP	282	11	1.47390899435678e-07
GO:0031145	anaphase-promoting complex-dependent catabolic process	BP	83	7	1.75429792254399e-07
GO:0007098	centrosome cycle	BP	125	8	1.93025943101649e-07
GO:0032200	telomere organization	BP	174	9	2.00185697922668e-07
GO:0034502	protein localization to chromosome	BP	85	7	2.06883049187693e-07
GO:0045839	negative regulation of mitotic nuclear division	BP	52	6	2.09531940621673e-07
GO:0034641	cellular nitrogen compound metabolic process	BP	7016	60	2.15365421612519e-07
GO:0003682	chromatin binding	MF	596	15	2.25819157797363e-07
GO:0071013	catalytic step 2 spliceosome	CC	87	7	2.42959781607478e-07
GO:0065009	regulation of molecular function	BP	3084	36	2.59196529602171e-07
GO:0070925	organelle assembly	BP	879	18	2.67461345855856e-07
GO:0051347	positive regulation of transferase activity	BP	694	16	2.79752557177687e-07
GO:0034645	cellular macromolecule biosynthetic process	BP	4963	48	3.02660112010885e-07
GO:0031023	microtubule organizing center organization	BP	136	8	3.69416823703157e-07
GO:0003824	catalytic activity	MF	5673	52	3.69804288984118e-07
GO:0009987	cellular process	BP	17917	102	4.02165074724674e-07
GO:0070507	regulation of microtubule cytoskeleton organization	BP	190	9	4.21605145552473e-07
GO:0005681	spliceosomal complex	CC	192	9	4.60464247625534e-07
GO:0000799	nuclear condensin complex	CC	4	3	4.63527674623639e-07
GO:0000398	mRNA splicing, via spliceosome	BP	390	12	4.98622156747306e-07
GO:0000377	RNA splicing, via transesterification reactions with bulged adenosine as nucleophile	BP	390	12	4.98622156747306e-07
GO:0051784	negative regulation of nuclear division	BP	60	6	4.99125505475863e-07
GO:0000375	RNA splicing, via transesterification reactions	BP	393	12	5.40753001526476e-07
GO:0051640	organelle localization	BP	649	15	6.6463439281581e-07
GO:0016607	nuclear speck	CC	401	12	6.6899500257182e-07
GO:0009059	macromolecule biosynthetic process	BP	5091	48	6.75856896295538e-07
GO:0044773	mitotic DNA damage checkpoint	BP	101	7	6.76017263635636e-07
GO:0000079	regulation of cyclin-dependent protein serine/threonine kinase activity	BP	102	7	7.22918748303764e-07
GO:0003676	nucleic acid binding	MF	4303	43	8.17604897684166e-07
GO:0031572	G2 DNA damage checkpoint	BP	36	5	8.8035905147436e-07
GO:0005876	spindle microtubule	CC	66	6	8.84487309299519e-07
GO:0050790	regulation of catalytic activity	BP	2398	30	9.18703534207054e-07
GO:1904029	regulation of cyclin-dependent protein kinase activity	BP	106	7	9.38797628379278e-07
GO:1902969	mitotic DNA replication	BP	16	4	9.67764760113933e-07
GO:0045120	pronucleus	CC	16	4	9.67764760113933e-07
GO:0000076	DNA replication checkpoint	BP	17	4	1.26074945761773e-06
GO:0006913	nucleocytoplasmic transport	BP	354	11	1.39796034263783e-06
GO:0043170	macromolecule metabolic process	BP	10650	76	1.50971897839731e-06
GO:0016572	histone phosphorylation	BP	40	5	1.51277271981405e-06
GO:0051169	nuclear transport	BP	357	11	1.51739506486565e-06
GO:0044238	primary metabolic process	BP	11109	78	1.59371193565221e-06
GO:0072422	signal transduction involved in DNA damage checkpoint	BP	73	6	1.61167758588144e-06
GO:0072401	signal transduction involved in DNA integrity checkpoint	BP	73	6	1.61167758588144e-06
GO:0051782	negative regulation of cell division	BP	18	4	1.6148302454882e-06
GO:0072395	signal transduction involved in cell cycle checkpoint	BP	74	6	1.74692808950683e-06
GO:0045859	regulation of protein kinase activity	BP	805	16	1.97261969441756e-06
GO:0044237	cellular metabolic process	BP	11384	79	1.983207420789e-06
GO:0006271	DNA strand elongation involved in DNA replication	BP	19	4	2.03771307171763e-06
GO:0016787	hydrolase activity	MF	2492	30	2.05990908057714e-06
GO:0009314	response to radiation	BP	447	12	2.07908482500292e-06
GO:0032133	chromosome passenger complex	CC	6	3	2.30103785980623e-06
GO:2000373	positive regulation of DNA topoisomerase (ATP-hydrolyzing) activity	BP	6	3	2.30103785980623e-06
GO:2000371	regulation of DNA topoisomerase (ATP-hydrolyzing) activity	BP	6	3	2.30103785980623e-06
GO:0045005	DNA-dependent DNA replication maintenance of fidelity	BP	44	5	2.45805940550753e-06
GO:0006325	chromatin organization	BP	820	16	2.50252149055727e-06
GO:0042393	histone binding	MF	238	9	2.74061249779951e-06
GO:0032886	regulation of microtubule-based process	BP	240	9	2.93491513059805e-06
GO:0051383	kinetochore organization	BP	22	4	3.80221115997845e-06
GO:0007063	regulation of sister chromatid cohesion	BP	22	4	3.80221115997845e-06
GO:0034399	nuclear periphery	CC	131	7	3.88849807604466e-06
GO:0044806	G-quadruplex DNA unwinding	BP	7	3	4.01237330626315e-06
GO:0071478	cellular response to radiation	BP	188	8	4.23396651104496e-06
GO:0099513	polymeric cytoskeletal fiber	CC	757	15	4.43262825878305e-06
GO:0008380	RNA splicing	BP	487	12	5.00505541521409e-06
GO:0051641	cellular localization	BP	3493	36	5.33417261543721e-06
GO:0007095	mitotic G2 DNA damage checkpoint	BP	24	4	5.48152170302961e-06
GO:1904666	regulation of ubiquitin protein ligase activity	BP	24	4	5.48152170302961e-06
GO:0031497	chromatin assembly	BP	195	8	5.54454014724439e-06
GO:0010997	anaphase-promoting complex binding	MF	8	3	6.39677611511336e-06
GO:0010639	negative regulation of organelle organization	BP	416	11	6.56741272506909e-06
GO:0003677	DNA binding	MF	2498	29	6.67131046294328e-06
GO:0010212	response to ionizing radiation	BP	144	7	7.26525065894847e-06
GO:0006405	RNA export from nucleus	BP	144	7	7.26525065894847e-06
GO:0006334	nucleosome assembly	BP	145	7	7.60320588239978e-06
GO:0022616	DNA strand elongation	BP	26	4	7.65389931995938e-06
GO:0051168	nuclear export	BP	204	8	7.72084911764446e-06
GO:0032993	protein-DNA complex	CC	205	8	8.00200317354485e-06
GO:0034508	centromere complex assembly	BP	56	5	8.25020248856523e-06
GO:0010912	positive regulation of isomerase activity	BP	9	3	9.56076321110909e-06
GO:0010911	regulation of isomerase activity	BP	9	3	9.56076321110909e-06
GO:0043549	regulation of kinase activity	BP	915	16	1.00209777910576e-05
GO:0061640	cytoskeleton-dependent cytokinesis	BP	100	6	1.01382805398465e-05
GO:0051028	mRNA transport	BP	152	7	1.03540905756938e-05
GO:0071168	protein localization to chromatin	BP	28	4	1.04034286439348e-05
GO:0046605	regulation of centrosome cycle	BP	59	5	1.06872288257454e-05
GO:0051128	regulation of cellular component organization	BP	2429	28	1.1625787435115e-05
GO:0051310	metaphase plate congression	BP	61	5	1.26011023046809e-05
GO:0051052	regulation of DNA metabolic process	BP	365	10	1.30218087099447e-05
GO:0006333	chromatin assembly or disassembly	BP	220	8	1.33778184712234e-05
GO:0080090	regulation of primary metabolic process	BP	6174	51	1.4842150155618e-05
GO:0007143	female meiotic nuclear division	BP	31	4	1.58069607371844e-05
GO:1901576	organic substance biosynthetic process	BP	6204	51	1.71945635468919e-05
GO:0090307	mitotic spindle assembly	BP	65	5	1.72248595022709e-05
GO:0031323	regulation of cellular metabolic process	BP	6387	52	1.73807603817977e-05
GO:0006397	mRNA processing	BP	554	12	1.82087257907989e-05
GO:0071704	organic substance metabolic process	BP	12140	80	1.96631304606787e-05
GO:0045931	positive regulation of mitotic cell cycle	BP	168	7	1.98323816927067e-05
GO:0051984	positive regulation of chromosome segregation	BP	33	4	2.04018387975175e-05
GO:0006406	mRNA export from nucleus	BP	113	6	2.04078358462165e-05
GO:0071427	mRNA-containing ribonucleoprotein complex export from nucleus	BP	113	6	2.04078358462165e-05
GO:0051649	establishment of localization in cell	BP	2795	30	2.08352497879442e-05
GO:0071479	cellular response to ionizing radiation	BP	68	5	2.14853986299549e-05
GO:1990752	microtubule end	CC	34	4	2.30347658608103e-05
GO:0044815	DNA packaging complex	CC	116	6	2.36835649374362e-05
GO:0033365	protein localization to organelle	BP	982	16	2.3915411308179e-05
GO:0005971	ribonucleoside-diphosphate reductase complex	CC	2	2	2.40623253747156e-05
GO:0072687	meiotic spindle	CC	12	3	2.47718429405853e-05
GO:0007077	mitotic nuclear envelope disassembly	BP	12	3	2.47718429405853e-05
GO:0051255	spindle midzone assembly	BP	12	3	2.47718429405853e-05
GO:0044249	cellular biosynthetic process	BP	6104	50	2.53052819914353e-05
GO:0031297	replication fork processing	BP	35	4	2.59087931599652e-05
GO:0009058	biosynthetic process	BP	6290	51	2.60158193861124e-05
GO:0000281	mitotic cytokinesis	BP	72	5	2.83923087296652e-05
GO:0043085	positive regulation of catalytic activity	BP	1472	20	2.87890356482973e-05
GO:0042162	telomeric DNA binding	MF	36	4	2.90373474235266e-05
GO:0000212	meiotic spindle organization	BP	13	3	3.20880327940266e-05
GO:0051988	regulation of attachment of spindle microtubules to kinetochore	BP	13	3	3.20880327940266e-05
GO:1990825	sequence-specific mRNA binding	MF	13	3	3.20880327940266e-05
GO:0001741	XY body	CC	13	3	3.20880327940266e-05
GO:0009628	response to abiotic stimulus	BP	1239	18	3.22983856656019e-05
GO:0051171	regulation of nitrogen compound metabolic process	BP	5980	49	3.29494288745613e-05
GO:0034728	nucleosome organization	BP	183	7	3.43410490106136e-05
GO:0006611	protein export from nucleus	BP	184	7	3.55563707062971e-05
GO:0003724	RNA helicase activity	MF	77	5	3.93202442542584e-05
GO:0016310	phosphorylation	BP	2455	27	4.06344627422273e-05
GO:0000940	condensed chromosome outer kinetochore	CC	14	3	4.06930446127347e-05
GO:0007135	meiosis II	BP	14	3	4.06930446127347e-05
GO:0061983	meiosis II cell cycle process	BP	14	3	4.06930446127347e-05
GO:1904668	positive regulation of ubiquitin protein ligase activity	BP	14	3	4.06930446127347e-05
GO:0051173	positive regulation of nitrogen compound metabolic process	BP	3196	32	4.08174742698776e-05
GO:0000792	heterochromatin	CC	78	5	4.18501285065438e-05
GO:0032467	positive regulation of cytokinesis	BP	40	4	4.43745982604838e-05
GO:0050000	chromosome localization	BP	79	5	4.45042153026618e-05
GO:0051303	establishment of chromosome localization	BP	79	5	4.45042153026618e-05
GO:0071426	ribonucleoprotein complex export from nucleus	BP	130	6	4.50286604120735e-05
GO:0071166	ribonucleoprotein complex localization	BP	131	6	4.70033882042028e-05
GO:0043596	nuclear replication fork	CC	41	4	4.89863207671079e-05
GO:0031325	positive regulation of cellular metabolic process	BP	3382	33	4.96898828793527e-05
GO:0010369	chromocenter	CC	15	3	5.068416051305e-05
GO:0001325	formation of extrachromosomal circular DNA	BP	15	3	5.068416051305e-05
GO:0090656	t-circle formation	BP	15	3	5.068416051305e-05
GO:0090737	telomere maintenance via telomere trimming	BP	15	3	5.068416051305e-05
GO:0042770	signal transduction in response to DNA damage	BP	133	6	5.1160931930841e-05
GO:0071897	DNA biosynthetic process	BP	196	7	5.31137586308758e-05
GO:0004674	protein serine/threonine kinase activity	MF	435	10	5.78030437953727e-05
GO:0071900	regulation of protein serine/threonine kinase activity	BP	527	11	5.80363434199926e-05
GO:0061641	CENP-A containing chromatin organization	BP	43	4	5.92463349411048e-05
GO:0034080	CENP-A containing nucleosome assembly	BP	43	4	5.92463349411048e-05
GO:0000307	cyclin-dependent protein kinase holoenzyme complex	CC	43	4	5.92463349411048e-05
GO:0050657	nucleic acid transport	BP	200	7	6.03415599191323e-05
GO:0050658	RNA transport	BP	200	7	6.03415599191323e-05
GO:0030397	membrane disassembly	BP	16	3	6.2157174917574e-05
GO:0051081	nuclear envelope disassembly	BP	16	3	6.2157174917574e-05
GO:0051236	establishment of RNA localization	BP	203	7	6.62748226246383e-05
GO:0097149	centralspindlin complex	CC	3	2	7.19543775221683e-05
GO:0000797	condensin core heterodimer	CC	3	2	7.19543775221683e-05
GO:0000811	GINS complex	CC	3	2	7.19543775221683e-05
GO:0043564	Ku70:Ku80 complex	CC	3	2	7.19543775221683e-05
GO:0071930	negative regulation of transcription involved in G1/S transition of mitotic cell cycle	BP	3	2	7.19543775221683e-05
GO:0016728	oxidoreductase activity, acting on CH or CH2 groups, disulfide as acceptor	MF	3	2	7.19543775221683e-05
GO:0061731	ribonucleoside-diphosphate reductase activity	MF	3	2	7.19543775221683e-05
GO:0004748	ribonucleoside-diphosphate reductase activity, thioredoxin disulfide as acceptor	MF	3	2	7.19543775221683e-05
GO:0065003	protein-containing complex assembly	BP	1706	21	7.44937032316205e-05
GO:0000778	condensed nuclear chromosome kinetochore	CC	17	3	7.52064089447072e-05
GO:0035173	histone kinase activity	MF	17	3	7.52064089447072e-05
GO:0008150	biological_process	BP	18866	102	7.88843452448858e-05
GO:0031055	chromatin remodeling at centromere	BP	47	4	8.43446408479929e-05
GO:0099512	supramolecular fiber	CC	989	15	9.89137609100375e-05
GO:0006796	phosphate-containing compound metabolic process	BP	3344	32	9.96356899850694e-05
GO:0006468	protein phosphorylation	BP	2014	23	9.99621722184141e-05
GO:0051246	regulation of protein metabolic process	BP	2891	29	0.000104534538335021
GO:0097711	ciliary basal body-plasma membrane docking	BP	95	5	0.000107507706432451
GO:0051653	spindle localization	BP	50	4	0.000107676641013179
GO:0099081	supramolecular polymer	CC	997	15	0.000108152806337348
GO:0032268	regulation of cellular protein metabolic process	BP	2754	28	0.000113651228625793
GO:0006793	phosphorus metabolic process	BP	3371	32	0.000116388949493019
GO:0048146	positive regulation of fibroblast proliferation	BP	51	4	0.00011640030914747
GO:0016071	mRNA metabolic process	BP	890	14	0.000117851662160891
GO:0048522	positive regulation of cellular process	BP	5722	46	0.00011894776769112
GO:1902494	catalytic complex	CC	1372	18	0.000120079616002445
GO:0005721	pericentric heterochromatin	CC	20	3	0.000124732839387527
GO:0006998	nuclear envelope organization	BP	52	4	0.00012562519937265
GO:0090329	regulation of DNA-dependent DNA replication	BP	52	4	0.00012562519937265
GO:0043167	ion binding	MF	6281	49	0.000129590039163676
GO:0006336	DNA replication-independent nucleosome assembly	BP	53	4	0.000135368396790278
GO:0005875	microtubule associated complex	CC	159	6	0.000137314329663843
GO:0000942	condensed nuclear chromosome outer kinetochore	CC	4	2	0.000143445227369713
GO:0062037	D-loop DNA binding	MF	4	2	0.000143445227369713
GO:0008309	double-stranded DNA exodeoxyribonuclease activity	MF	4	2	0.000143445227369713
GO:0061821	telomeric D-loop binding	MF	4	2	0.000143445227369713
GO:0034724	DNA replication-independent nucleosome organization	BP	54	4	0.000145647146693124
GO:0051438	regulation of ubiquitin-protein transferase activity	BP	54	4	0.000145647146693124
GO:0000785	chromatin	CC	1525	19	0.00014893192870158
GO:0004529	exodeoxyribonuclease activity	MF	22	3	0.000167295770582183
GO:0016895	exodeoxyribonuclease activity, producing 5'-phosphomonoesters	MF	22	3	0.000167295770582183
GO:0006977	DNA damage response, signal transduction by p53 class mediator resulting in cell cycle arrest	BP	56	4	0.000167881052536432
GO:0006403	RNA localization	BP	236	7	0.00016915933286215
GO:1902400	intracellular signal transduction involved in G1 DNA damage checkpoint	BP	57	4	0.000179871449967128
GO:0045840	positive regulation of mitotic nuclear division	BP	57	4	0.000179871449967128
GO:0072431	signal transduction involved in mitotic G1 DNA damage checkpoint	BP	57	4	0.000179871449967128
GO:0008152	metabolic process	BP	12706	80	0.00018086655462156
GO:0035371	microtubule plus-end	CC	23	3	0.000191702345407105
GO:0044093	positive regulation of molecular function	BP	1826	21	0.000193977716606572
GO:0048523	negative regulation of cellular process	BP	5131	42	0.000197339097233496
GO:0016363	nuclear matrix	CC	109	5	0.00020529381056404
GO:0043486	histone exchange	BP	59	4	0.000205688282450162
GO:0072413	signal transduction involved in mitotic cell cycle checkpoint	BP	59	4	0.000205688282450162
GO:1902402	signal transduction involved in mitotic DNA damage checkpoint	BP	59	4	0.000205688282450162
GO:1902403	signal transduction involved in mitotic DNA integrity checkpoint	BP	59	4	0.000205688282450162
GO:1901989	positive regulation of cell cycle phase transition	BP	110	5	0.000214236014472528
GO:0043601	nuclear replisome	CC	24	3	0.000218305320221973
GO:0034613	cellular protein localization	BP	1984	22	0.000223351007051485
GO:0043933	protein-containing complex subunit organization	BP	1984	22	0.000223351007051485
GO:0071214	cellular response to abiotic stimulus	BP	331	8	0.000234467567582069
GO:0104004	cellular response to environmental stimulus	BP	331	8	0.000234467567582069
GO:0019899	enzyme binding	MF	2277	24	0.000235189745892155
GO:0070727	cellular macromolecule localization	BP	1993	22	0.000238166398816883
GO:0051575	5'-deoxyribose-5-phosphate lyase activity	MF	5	2	0.00023830560482919
GO:1902292	cell cycle DNA replication initiation	BP	5	2	0.00023830560482919
GO:0031261	DNA replication preinitiation complex	CC	5	2	0.00023830560482919
GO:0051754	meiotic sister chromatid cohesion, centromeric	BP	5	2	0.00023830560482919
GO:1902975	mitotic DNA replication initiation	BP	5	2	0.00023830560482919
GO:1902315	nuclear cell cycle DNA replication initiation	BP	5	2	0.00023830560482919
GO:0051307	meiotic chromosome separation	BP	25	3	0.000247187734263901
GO:0043161	proteasome-mediated ubiquitin-dependent protein catabolic process	BP	424	9	0.0002494862867544
GO:0044265	cellular macromolecule catabolic process	BP	1203	16	0.000257699974536964
GO:0031571	mitotic G1 DNA damage checkpoint	BP	63	4	0.000265173443480565
GO:0030894	replisome	CC	26	3	0.000278431277952241
GO:0044783	G1 DNA damage checkpoint	BP	64	4	0.000281787541782036
GO:0044819	mitotic G1/S transition checkpoint	BP	64	4	0.000281787541782036
GO:0051656	establishment of organelle localization	BP	432	9	0.000286244845222797
GO:1990904	ribonucleoprotein complex	CC	744	12	0.000298542510793406
GO:0007127	meiosis I	BP	119	5	0.000308713806909456
GO:2000045	regulation of G1/S transition of mitotic cell cycle	BP	185	6	0.000311599811560202
GO:0015931	nucleobase-containing compound transport	BP	261	7	0.000312422561091947
GO:0009893	positive regulation of metabolic process	BP	3880	34	0.000317401634152773
GO:0045860	positive regulation of protein kinase activity	BP	539	10	0.000329889141878534
GO:0008017	microtubule binding	MF	265	7	0.000342430660108018
GO:0010604	positive regulation of macromolecule metabolic process	BP	3574	32	0.000349831410101726
GO:0051298	centrosome duplication	BP	68	4	0.000355774656832817
GO:0000915	actomyosin contractile ring assembly	BP	6	2	0.000356307888313881
GO:0000912	assembly of actomyosin apparatus involved in cytokinesis	BP	6	2	0.000356307888313881
GO:0016321	female meiosis chromosome segregation	BP	6	2	0.000356307888313881
GO:0009378	four-way junction helicase activity	MF	6	2	0.000356307888313881
GO:0035174	histone serine kinase activity	MF	6	2	0.000356307888313881
GO:0090306	spindle assembly involved in meiosis	BP	6	2	0.000356307888313881
GO:0072331	signal transduction by p53 class mediator	BP	267	7	0.000358278720459379
GO:0048518	positive regulation of biological process	BP	6346	48	0.00036380362740019
GO:0061982	meiosis I cell cycle process	BP	124	5	0.000373261614393193
GO:2000573	positive regulation of DNA biosynthetic process	BP	69	4	0.000376248552261211
GO:0031399	regulation of protein modification process	BP	1917	21	0.000376314249161199
GO:0032270	positive regulation of cellular protein metabolic process	BP	1646	19	0.000393786147602233
GO:2000134	negative regulation of G1/S transition of mitotic cell cycle	BP	126	5	0.000401752096315392
GO:0051493	regulation of cytoskeleton organization	BP	554	10	0.000409384982717908
GO:0062197	cellular response to chemical stress	BP	360	8	0.000411299483228816
GO:0051785	positive regulation of nuclear division	BP	71	4	0.00041970226776086
GO:0071480	cellular response to gamma radiation	BP	30	3	0.0004286040901226
GO:0051642	centrosome localization	BP	30	3	0.0004286040901226
GO:0097431	mitotic spindle pole	CC	30	3	0.0004286040901226
GO:0000803	sex chromosome	CC	30	3	0.0004286040901226
GO:0034622	cellular protein-containing complex assembly	BP	1134	15	0.000433533377288301
GO:0003674	molecular_function	MF	18352	100	0.000461728259094734
GO:0051098	regulation of binding	BP	367	8	0.000467177147894762
GO:0004672	protein kinase activity	MF	564	10	0.000470796327237711
GO:0051054	positive regulation of DNA metabolic process	BP	200	6	0.000471746488569628
GO:0061842	microtubule organizing center localization	BP	31	3	0.000472832353985322
GO:1902807	negative regulation of cell cycle G1/S phase transition	BP	132	5	0.000497136124726394
GO:0044837	actomyosin contractile ring organization	BP	7	2	0.00049722609431693
GO:0036310	annealing helicase activity	MF	7	2	0.00049722609431693
GO:0071475	cellular hyperosmotic salinity response	BP	7	2	0.00049722609431693
GO:0032466	negative regulation of cytokinesis	BP	7	2	0.00049722609431693
GO:0016570	histone modification	BP	468	9	0.000511865566047273
GO:0031100	animal organ regeneration	BP	75	4	0.000517172564466975
GO:0060249	anatomical structure homeostasis	BP	469	9	0.000519773533168856
GO:0071353	cellular response to interleukin-4	BP	32	3	0.000519884301612629
GO:0010165	response to X-ray	BP	32	3	0.000519884301612629
GO:0003725	double-stranded RNA binding	MF	76	4	0.000543853793398592
GO:1902806	regulation of cell cycle G1/S phase transition	BP	206	6	0.000551330732023018
GO:0016032	viral process	BP	924	13	0.000609504925341182
GO:0003723	RNA binding	MF	1988	21	0.000609907300525094
GO:0009057	macromolecule catabolic process	BP	1433	17	0.000610646919635852
GO:0008608	attachment of spindle microtubules to kinetochore	BP	34	3	0.000622748462284461
GO:0000217	DNA secondary structure binding	MF	34	3	0.000622748462284461
GO:0005720	nuclear heterochromatin	CC	34	3	0.000622748462284461
GO:0016569	covalent chromatin modification	BP	481	9	0.000622768855636499
GO:0043462	regulation of ATPase activity	BP	79	4	0.000629762491768422
GO:0010498	proteasomal protein catabolic process	BP	483	9	0.000641458796573959
GO:0000405	bubble DNA binding	MF	8	2	0.000660835867050868
GO:0000733	DNA strand renaturation	BP	8	2	0.000660835867050868
GO:0075713	establishment of integrated proviral latency	BP	8	2	0.000660835867050868
GO:0051256	mitotic spindle midzone assembly	BP	8	2	0.000660835867050868
GO:0090235	regulation of metaphase plate congression	BP	8	2	0.000660835867050868
GO:0040001	establishment of mitotic spindle localization	BP	35	3	0.000678702181264882
GO:0051443	positive regulation of ubiquitin-protein transferase activity	BP	35	3	0.000678702181264882
GO:0070670	response to interleukin-4	BP	35	3	0.000678702181264882
GO:0071158	positive regulation of cell cycle arrest	BP	81	4	0.000692118710913091
GO:0007292	female gamete generation	BP	142	5	0.000692768657844474
GO:0051247	positive regulation of protein metabolic process	BP	1724	19	0.000696218047628337
GO:0005814	centriole	CC	143	5	0.00071509405381197
GO:0019220	regulation of phosphate metabolic process	BP	1869	20	0.000715587621769454
GO:0051174	regulation of phosphorus metabolic process	BP	1870	20	0.000720416047465291
GO:0051973	positive regulation of telomerase activity	BP	36	3	0.000737762620705005
GO:0048145	regulation of fibroblast proliferation	BP	83	4	0.000758725735449227
GO:2000113	negative regulation of cellular macromolecule biosynthetic process	BP	1602	18	0.000785044561164901
GO:0048144	fibroblast proliferation	BP	84	4	0.000793672670363454
GO:0007099	centriole replication	BP	37	3	0.000799997488125015
GO:1904358	positive regulation of telomere maintenance via telomere lengthening	BP	37	3	0.000799997488125015
GO:0017108	5'-flap endonuclease activity	MF	9	2	0.000846914468147944
GO:0003691	double-stranded telomeric DNA binding	MF	9	2	0.000846914468147944
GO:0019043	establishment of viral latency	BP	9	2	0.000846914468147944
GO:0000022	mitotic spindle elongation	BP	9	2	0.000846914468147944
GO:0070419	nonhomologous end joining complex	CC	9	2	0.000846914468147944
GO:0005664	nuclear origin of replication recognition complex	CC	9	2	0.000846914468147944
GO:0031618	nuclear pericentric heterochromatin	CC	9	2	0.000846914468147944
GO:0000808	origin recognition complex	CC	9	2	0.000846914468147944
GO:0032357	oxidized purine DNA binding	MF	9	2	0.000846914468147944
GO:0061820	telomeric D-loop disassembly	BP	9	2	0.000846914468147944
GO:0090224	regulation of spindle organization	BP	38	3	0.000865473294859284
GO:0006606	protein import into nucleus	BP	150	5	0.000886780834808804
GO:0033674	positive regulation of kinase activity	BP	613	10	0.00089351756508574
GO:0051781	positive regulation of cell division	BP	87	4	0.000905324612489202
GO:0032506	cytokinetic process	BP	39	3	0.000934255368122023
GO:0016301	kinase activity	MF	733	11	0.00097527869638458
GO:1902554	serine/threonine protein kinase complex	CC	89	4	0.000985633308736142
GO:0019222	regulation of metabolic process	BP	7553	53	0.0009960032170158

## Sheet: GO upregulated-3 sensitive
Supplementary Table 4: GO terms upregulated in three cell lines senstive to monepantel but not HOSE 6-3
	Term	Ont	N	DE	P.DE
GO:0034976	response to endoplasmic reticulum stress	BP	294	7	6.44404e-06
GO:0070059	intrinsic apoptotic signaling pathway in response to endoplasmic reticulum stress	BP	63	4	1.61752e-05
GO:0034620	cellular response to unfolded protein	BP	146	5	2.67901e-05
GO:0035967	cellular response to topologically incorrect protein	BP	166	5	4.9508e-05
GO:0006986	response to unfolded protein	BP	183	5	7.86134e-05
GO:0035966	response to topologically incorrect protein	BP	205	5	0.000134062
GO:0030968	endoplasmic reticulum unfolded protein response	BP	125	4	0.000235748
GO:0040015	negative regulation of multicellular organism growth	BP	11	2	0.000310384
GO:0097193	intrinsic apoptotic signaling pathway	BP	290	5	0.000660785
GO:0042953	lipoprotein transport	BP	17	2	0.000760412
GO:0044872	lipoprotein localization	BP	18	2	0.000854143
GO:0010243	response to organonitrogen compound	BP	1064	9	0.00090533

## Sheet: KEGG downregulated-3 sensitive
Supplementary Table 4: KEGG terms downregulated in three cell lines senstive to monepantel but not HOSE 6-3
	Pathway	N	DE	P.DE
path:hsa04110	Cell cycle	126	16	6.94729e-17
path:hsa03030	DNA replication	36	6	1.17324e-07
path:hsa04114	Oocyte meiosis	131	9	1.81249e-07
path:hsa04914	Progesterone-mediated oocyte maturation	102	8	3.35607e-07
path:hsa03040	Spliceosome	147	7	5.21227e-05
path:hsa03450	Non-homologous end-joining	13	3	7.87271e-05
path:hsa04540	Gap junction	88	5	0.000294432
path:hsa05014	Amyotrophic lateral sclerosis	364	9	0.000646166
path:hsa03013	Nucleocytoplasmic transport	108	5	0.000756655
